# Supplementary material for: Two divergent chloroplast genome sequence clades captured in the domesticated rice gene pool may have significance for rice production
Source: BMC Plant Biol. 2020 Oct 14;20:472. doi: 10.1186/s12870-020-02689-6 (PMC7558744; doi:10.1186/s12870-020-02689-6)
Supplement: Supplementary file 1 — Additional file 1. (CSV 14 kb) [file 12870_2020_2689_MOESM1_ESM.csv]

Name Suplementary file 1 DOGMA annotation of rice chloroplast	Type	Minimum	Maximum	Length	# Intervals	Direction
rps19 CDS	CDS	134200	134481	282	1	forward
rps19 gene	gene	134200	134481	282	1	forward
tRNA-His	tRNA	133991	134068	78	1	reverse
gene	gene	133991	134068	78	1	reverse
hypothetical protein CDS	CDS	133955	134203	249	1	forward
gene	gene	133955	134203	249	1	forward
rpl2 exon 2	exon	133508	133938	431	1	forward
hypothetical protein CDS	CDS	133419	133832	414	1	reverse
gene	gene	133419	133832	414	1	reverse
rpl2 exon 1	exon	132454	132844	391	1	forward
rpl2 CDS	CDS	132454	133938	822	2	forward
rpl2 gene	gene	132454	133938	1485	1	forward
rpl23 CDS	CDS	132154	132435	282	1	forward
rpl23 gene	gene	132154	132435	282	1	forward
tRNA-Ile	tRNA	131906	131979	74	1	forward
gene	gene	131906	131979	74	1	forward
hypothetical protein CDS	CDS	131498	131584	87	1	reverse
gene	gene	131498	131584	87	1	reverse
hypothetical protein CDS	CDS	130372	131121	750	1	reverse
gene	gene	130372	131121	750	1	reverse
tRNA-Leu	tRNA	130327	130407	81	1	forward
gene	gene	130327	130407	81	1	forward
ndhB exon 2	exon	128968	129723	756	1	forward
ndhB intron 1	intron	128256	128967	712	1	forward
ndhB exon 1	exon	127479	128255	777	1	forward
ndhB CDS	CDS	127479	129723	1533	2	forward
ndhB gene	gene	127479	129723	2245	1	forward
rps7 CDS	CDS	126704	127174	471	1	forward
rps7 gene	gene	126704	127174	471	1	forward
rps12 exon 3	exon	126617	126645	29	1	forward
rps12 exon 2	exon	125845	126076	232	1	forward
hypothetical protein CDS	CDS	124676	124891	216	1	forward
gene	gene	124676	124891	216	1	forward
hypothetical protein CDS	CDS	124360	124617	258	1	forward
gene	gene	124360	124617	258	1	forward
tRNA-Val	tRNA	124051	124122	72	1	reverse
gene	gene	124051	124122	72	1	reverse
16S rRNA	rRNA	122329	123819	1491	1	reverse
gene	gene	122329	123819	1491	1	reverse
hypothetical protein CDS	CDS	121476	121877	402	1	reverse
gene	gene	121476	121877	402	1	reverse
tRNA-Ile	tRNA	121000	122018	72	2	reverse
gene	gene	121000	122018	1019	1	reverse
ORF109 gene	gene	120106	120435	330	1	reverse
tRNA-Ala	tRNA	120051	120935	73	2	reverse
gene	gene	120051	120935	885	1	reverse
RGC160	STS	119546	119878	333	1	forward
23S rRNA	rRNA	117022	119905	2884	1	reverse
gene	gene	117022	119905	2884	1	reverse
4.5S rRNA	rRNA	116832	116926	95	1	reverse
gene	gene	116832	116926	95	1	reverse
5S rRNA	rRNA	116484	116604	121	1	reverse
gene	gene	116484	116604	121	1	reverse
tRNA-Arg	tRNA	116154	116227	74	1	reverse
gene	gene	116154	116227	74	1	reverse
hypothetical protein CDS	CDS	116031	116102	72	1	reverse
gene	gene	116031	116102	72	1	reverse
tRNA-Asn	tRNA	115831	115902	72	1	forward
gene	gene	115831	115902	72	1	forward
hypothetical protein CDS	CDS	114721	114912	192	1	reverse
gene	gene	114721	114912	192	1	reverse
rps15 CDS	CDS	114028	114300	273	1	reverse
rps15 gene	gene	114028	114300	273	1	reverse
[JSA]; Junction SSC-IR	misc_feature	113726	113727	2	1	forward
ndhH CDS	CDS	112708	113889	1182	1	reverse
ndhH gene	gene	112708	113889	1182	1	reverse
ndhA exon 1	exon	112157	112706	550	1	reverse
ndhA exon 2	exon	110631	111169	539	1	reverse
ndhA CDS	CDS	110631	112706	1089	2	reverse
ndhA gene	gene	110631	112706	2076	1	reverse
ndhI CDS	CDS	110000	110536	537	1	reverse
ndhI gene	gene	110000	110536	537	1	reverse
ndhG CDS	CDS	109227	109757	531	1	reverse
ndhG gene	gene	109227	109757	531	1	reverse
ndhE CDS	CDS	108712	109017	306	1	reverse
ndhE gene	gene	108712	109017	306	1	reverse
psaC CDS	CDS	108020	108265	246	1	reverse
psaC gene	gene	108020	108265	246	1	reverse
ndhD CDS	CDS	106398	107900	1503	1	reverse
ndhD gene	gene	106398	107900	1503	1	reverse
ccsA CDS	CDS	105236	106201	966	1	forward
ccsA gene	gene	105236	106201	966	1	forward
tRNA-Leu	tRNA	105074	105153	80	1	forward
gene	gene	105074	105153	80	1	forward
rpl32 CDS	CDS	104352	104543	192	1	forward
rpl32 gene	gene	104352	104543	192	1	forward
ndhF CDS	CDS	101433	103637	2205	1	reverse
ndhF gene	gene	101433	103637	2205	1	reverse
[JSB]; Junction IR-SSC	misc_feature	101391	101392	2	1	forward
hypothetical protein CDS	CDS	101229	101399	171	1	forward
gene	gene	101229	101399	171	1	forward
rps15 CDS	CDS	100818	101090	273	1	forward
rps15 gene	gene	100818	101090	273	1	forward
hypothetical protein CDS	CDS	100206	100397	192	1	forward
gene	gene	100206	100397	192	1	forward
tRNA-Asn	tRNA	99216	99287	72	1	reverse
gene	gene	99216	99287	72	1	reverse
hypothetical protein CDS	CDS	99016	99087	72	1	forward
gene	gene	99016	99087	72	1	forward
tRNA-Arg	tRNA	98891	98964	74	1	forward
gene	gene	98891	98964	74	1	forward
5S rRNA	rRNA	98514	98634	121	1	forward
gene	gene	98514	98634	121	1	forward
4.5S rRNA	rRNA	98192	98286	95	1	forward
gene	gene	98192	98286	95	1	forward
RGC160	STS	95240	95572	333	1	forward
23S rRNA	rRNA	95213	98096	2884	1	forward
gene	gene	95213	98096	2884	1	forward
ORF109 gene	gene	94683	95012	330	1	forward
tRNA-Ala	tRNA	94183	95067	73	2	forward
gene	gene	94183	95067	885	1	forward
hypothetical protein CDS	CDS	93241	93642	402	1	forward
gene	gene	93241	93642	402	1	forward
tRNA-Ile	tRNA	93100	94118	72	2	forward
gene	gene	93100	94118	1019	1	forward
16S rRNA	rRNA	91299	92789	1491	1	forward
gene	gene	91299	92789	1491	1	forward
tRNA-Val	tRNA	90996	91067	72	1	forward
gene	gene	90996	91067	72	1	forward
hypothetical protein CDS	CDS	90501	90659	159	1	reverse
gene	gene	90501	90659	159	1	reverse
hypothetical protein CDS	CDS	90227	90442	216	1	reverse
gene	gene	90227	90442	216	1	reverse
exon 2	exon	89042	89273	232	1	reverse
exon 3	exon	88473	88501	29	1	reverse
rps7 CDS	CDS	87944	88414	471	1	reverse
rps7 gene	gene	87944	88414	471	1	reverse
ndhB exon 1	exon	86863	87639	777	1	reverse
ndhB exon 2	exon	85395	86150	756	1	reverse
ndhB CDS	CDS	85395	87639	1533	2	reverse
ndhB gene	gene	85395	87639	2245	1	reverse
tRNA-Leu	tRNA	84711	84791	81	1	reverse
gene	gene	84711	84791	81	1	reverse
hypothetical protein CDS	CDS	83997	84746	750	1	forward
gene	gene	83997	84746	750	1	forward
hypothetical protein CDS	CDS	83534	83620	87	1	forward
gene	gene	83534	83620	87	1	forward
tRNA-Ile	tRNA	83139	83212	74	1	reverse
gene	gene	83139	83212	74	1	reverse
rpl23 CDS	CDS	82683	82964	282	1	reverse
rpl23 gene	gene	82683	82964	282	1	reverse
hypothetical protein CDS	CDS	81286	81699	414	1	forward
gene	gene	81286	81699	414	1	forward
rpl2 CDS	CDS	81180	82664	822	2	reverse
rpl2 gene	gene	81180	82664	1485	1	reverse
tRNA-His	tRNA	81050	81124	75	1	forward
gene	gene	81050	81124	75	1	forward
hypothetical protein CDS	CDS	80915	81163	249	1	reverse
gene	gene	80915	81163	249	1	reverse
[JLB]; Junction LSC-IR	misc_feature	80592	80593	2	1	forward
rpl22 CDS	CDS	80119	80568	450	1	reverse
rpl22 gene	gene	80119	80568	450	1	reverse
rps3 CDS	CDS	79344	80063	720	1	reverse
rps3 gene	gene	79344	80063	720	1	reverse
rpl16 exon 1	exon	79190	79198	9	1	reverse
rpl16 exon 2	exon	77729	78130	402	1	reverse
rpl16 CDS	CDS	77729	79198	411	2	reverse
rpl16 gene	gene	77729	79198	1470	1	reverse
rpl14 CDS	CDS	77248	77619	372	1	reverse
rpl14 gene	gene	77248	77619	372	1	reverse
rps8 CDS	CDS	76698	77108	411	1	reverse
rps8 gene	gene	76698	77108	411	1	reverse
infA CDS	CDS	76238	76561	324	1	reverse
infA gene	gene	76238	76561	324	1	reverse
rpl36 CDS	CDS	76013	76126	114	1	reverse
rpl36 gene	gene	76013	76126	114	1	reverse
rps11 CDS	CDS	75407	75838	432	1	reverse
rps11 gene	gene	75407	75838	432	1	reverse
rpoA CDS	CDS	74330	75343	1014	1	reverse
rpoA gene	gene	74330	75343	1014	1	reverse
petD exon 2	exon	73636	74110	475	1	forward
petD exon 1	exon	72883	72890	8	1	forward
petD CDS	CDS	72883	74110	483	2	forward
petD gene	gene	72883	74110	1228	1	forward
petB exon 2	exon	72049	72690	642	1	forward
petB exon 1	exon	71232	71237	6	1	forward
petB CDS	CDS	71232	72690	648	2	forward
petB gene	gene	71232	72690	1459	1	forward
psbH CDS	CDS	70881	71102	222	1	forward
psbH gene	gene	70881	71102	222	1	forward
psbN CDS	CDS	70646	70777	132	1	reverse
psbN gene	gene	70646	70777	132	1	reverse
psbT CDS	CDS	70490	70597	108	1	forward
psbT gene	gene	70490	70597	108	1	forward
psbB CDS	CDS	68799	70325	1527	1	forward
psbB gene	gene	68799	70325	1527	1	forward
clpP CDS	CDS	67638	68288	651	1	reverse
clpP gene	gene	67638	68288	651	1	reverse
rps12 CDS	CDS	67390	126645	375	3	mixed
rps12 CDS	CDS	67390	89273	375	3	reverse
rps12 gene	gene	67390	126645	915	2	mixed
rps12 gene	gene	67390	89273	915	2	reverse
rpl20 CDS	CDS	66355	66714	360	1	reverse
rpl20 gene	gene	66355	66714	360	1	reverse
rps18 CDS	CDS	65641	66132	492	1	forward
rps18 gene	gene	65641	66132	492	1	forward
rpl33 CDS	CDS	65198	65398	201	1	forward
rpl33 gene	gene	65198	65398	201	1	forward
photosystem I subunit IX CDS	CDS	64622	64756	135	1	forward
gene	gene	64622	64756	135	1	forward
tRNA-Pro	tRNA	64229	64303	75	1	reverse
gene	gene	64229	64303	75	1	reverse
tRNA-Trp	tRNA	64029	64102	74	1	reverse
gene	gene	64029	64102	74	1	reverse
petG CDS	CDS	63799	63912	114	1	forward
petG gene	gene	63799	63912	114	1	forward
petL CDS	CDS	63531	63626	96	1	forward
petL gene	gene	63531	63626	96	1	forward
psbE CDS	CDS	62083	62334	252	1	reverse
psbE gene	gene	62083	62334	252	1	reverse
psbF CDS	CDS	61953	62072	120	1	reverse
psbF gene	gene	61953	62072	120	1	reverse
psbL CDS	CDS	61814	61930	117	1	reverse
psbL gene	gene	61814	61930	117	1	reverse
psbJ CDS	CDS	61565	61687	123	1	reverse
psbJ gene	gene	61565	61687	123	1	reverse
petA CDS	CDS	59601	60563	963	1	forward
petA gene	gene	59601	60563	963	1	forward
cemA CDS	CDS	58677	59369	693	1	forward
cemA gene	gene	58677	59369	693	1	forward
hypothetical protein CDS	CDS	58290	58547	258	1	forward
gene	gene	58290	58547	258	1	forward
ycf4 CDS	CDS	57702	58259	558	1	forward
ycf4 gene	gene	57702	58259	558	1	forward
psaI CDS	CDS	57222	57332	111	1	forward
psaI gene	gene	57222	57332	111	1	forward
repeat region	repeat_region	57010	57075	66	1	forward
acetyl-CoA carboxylase beta subunit CDS	CDS	56553	56873	321	1	forward
gene	gene	56553	56873	321	1	forward
hypothetical protein CDS	CDS	55958	56359	402	1	forward
gene	gene	55958	56359	402	1	forward
ORF42 CDS	CDS	55806	55934	129	1	forward
gene	gene	55806	55934	129	1	forward
rbcL CDS	CDS	54095	55528	1434	1	forward
rbcL gene	gene	54095	55528	1434	1	forward
atpB CDS	CDS	51814	53310	1497	1	reverse
atpB gene	gene	51814	53310	1497	1	reverse
atpE CDS	CDS	51404	51817	414	1	reverse
atpE gene	gene	51404	51817	414	1	reverse
tRNA-Met	tRNA	51219	51291	73	1	forward
gene	gene	51219	51291	73	1	forward
tRNA-Val	tRNA	50999	51037	39	1	reverse
gene	gene	50999	51037	39	1	reverse
ndhC CDS	CDS	49300	49662	363	1	reverse
ndhC gene	gene	49300	49662	363	1	reverse
ndhK CDS	CDS	48569	49246	678	1	reverse
ndhK gene	gene	48569	49246	678	1	reverse
ndhJ CDS	CDS	47992	48471	480	1	reverse
ndhJ gene	gene	47992	48471	480	1	reverse
tRNA-Phe	tRNA	47425	47497	73	1	forward
gene	gene	47425	47497	73	1	forward
tRNA-Leu	tRNA	46558	47182	85	2	forward
gene	gene	46558	47182	625	1	forward
tRNA-Thr	tRNA	45715	45787	73	1	reverse
gene	gene	45715	45787	73	1	reverse
rps4 CDS	CDS	44810	45415	606	1	reverse
rps4 gene	gene	44810	45415	606	1	reverse
tRNA-Ser	tRNA	44438	44524	87	1	forward
gene	gene	44438	44524	87	1	forward
ycf3 exon 1	exon	43714	43837	124	1	reverse
ycf3 exon 2	exon	42739	42968	230	1	reverse
ycf3 exon 3	exon	41851	42006	156	1	reverse
ycf3 CDS	CDS	41851	43837	510	3	reverse
ycf3 gene	gene	41851	43837	1987	1	reverse
psaA CDS	CDS	38998	41250	2253	1	reverse
psaA gene	gene	38998	41250	2253	1	reverse
psaB CDS	CDS	36768	38972	2205	1	reverse
psaB gene	gene	36768	38972	2205	1	reverse
rps14 CDS	CDS	36309	36620	312	1	reverse
rps14 gene	gene	36309	36620	312	1	reverse
misc	misc_feature	36073	36147	75	1	reverse
tRNA-Arg	tRNA	35866	35937	72	1	reverse
gene	gene	35866	35937	72	1	reverse
atpA CDS	CDS	34210	35733	1524	1	forward
atpA gene	gene	34210	35733	1524	1	forward
atpF exon 2	exon	33714	34111	398	1	forward
atpF exon 1	exon	32741	32885	145	1	forward
atpF CDS	CDS	32741	34111	543	2	forward
atpF gene	gene	32741	34111	1371	1	forward
atpH CDS	CDS	32039	32284	246	1	forward
atpH gene	gene	32039	32284	246	1	forward
atpI CDS	CDS	30501	31244	744	1	forward
atpI gene	gene	30501	31244	744	1	forward
rps2 CDS	CDS	29540	30250	711	1	forward
rps2 gene	gene	29540	30250	711	1	forward
rpoC2 CDS	CDS	24727	29268	4542	1	forward
rpoC2 gene	gene	24727	29268	4542	1	forward
rpoC1 CDS	CDS	22479	24527	2049	1	forward
rpoC1 gene	gene	22479	24527	2049	1	forward
rpoB CDS	CDS	19214	22441	3228	1	forward
rpoB gene	gene	19214	22441	3228	1	forward
tRNA-Cys	tRNA	18059	18129	71	1	reverse
gene	gene	18059	18129	71	1	reverse
petN CDS	CDS	17556	17645	90	1	reverse
petN gene	gene	17556	17645	90	1	reverse
repeat region	repeat_region	16880	16927	48	1	forward
psbM CDS	CDS	16685	16789	105	1	forward
psbM gene	gene	16685	16789	105	1	forward
tRNA-Asp	tRNA	16231	16304	74	1	forward
gene	gene	16231	16304	74	1	forward
tRNA-Tyr	tRNA	15784	15867	84	1	forward
gene	gene	15784	15867	84	1	forward
tRNA-Glu	tRNA	15650	15722	73	1	forward
gene	gene	15650	15722	73	1	forward
trnT gene	gene	15128	15200	73	1	forward
tRNA-Thr	tRNA	15060	15131	72	1	forward
gene	gene	15060	15131	72	1	forward
hypothetical protein CDS	CDS	14571	14783	213	1	reverse
gene	gene	14571	14783	213	1	reverse
trnI gene	gene	14188	14263	76	1	forward
hypothetical protein CDS	CDS	14077	14346	270	1	reverse
gene	gene	14077	14346	270	1	reverse
tRNA-Gly	tRNA	13729	13752	24	1	reverse
gene	gene	13729	13752	24	1	reverse
tRNA-Met	tRNA	12839	12912	74	1	reverse
gene	gene	12839	12912	74	1	reverse
trnG gene	gene	12528	12601	74	1	reverse
tRNA-Gly	tRNA	12331	12401	71	1	forward
gene	gene	12331	12401	71	1	forward
psbZ CDS	CDS	11937	12125	189	1	forward
psbZ gene	gene	11937	12125	189	1	forward
tRNA-Ser	tRNA	11503	11590	88	1	reverse
gene	gene	11503	11590	88	1	reverse
psbC CDS	CDS	9909	11330	1422	1	forward
psbC gene	gene	9909	11330	1422	1	forward
psbD CDS	CDS	8900	9961	1062	1	forward
psbD gene	gene	8900	9961	1062	1	forward
hypothetical protein CDS	CDS	8349	8651	303	1	forward
gene	gene	8349	8651	303	1	forward
tRNA-Ser	tRNA	7829	7916	88	1	reverse
gene	gene	7829	7916	88	1	reverse
psbI CDS	CDS	7608	7718	111	1	forward
psbI gene	gene	7608	7718	111	1	forward
psbK CDS	CDS	7033	7218	186	1	forward
psbK gene	gene	7033	7218	186	1	forward
tRNA-Gln	tRNA	6615	6687	73	1	reverse
gene	gene	6615	6687	73	1	reverse
rps16 exon 1	exon	5514	5553	40	1	reverse
rps16 exon 2	exon	4487	4635	149	1	reverse
rps16 CDS	CDS	4487	5553	189	2	reverse
rps16 gene	gene	4487	5553	1067	1	reverse
matK CDS	CDS	1668	3203	1536	1	reverse
matK gene	gene	1668	3203	1536	1	reverse
trnK tRNA	tRNA	1363	3938	72	2	reverse
trnK gene	gene	1363	3938	2576	1	reverse
psbA CDS	CDS	82	1143	1062	1	reverse
psbA gene	gene	82	1143	1062	1	reverse
