# Supplementary material for: Two divergent chloroplast genome sequence clades captured in the domesticated rice gene pool may have significance for rice production
Source: BMC Plant Biol. 2020 Oct 14;20:472. doi: 10.1186/s12870-020-02689-6 (PMC7558744; doi:10.1186/s12870-020-02689-6)
Supplement: Supplementary file 2 — Additional file 2. (CSV 17 kb) [file 12870_2020_2689_MOESM2_ESM.csv]

Name Supplementary file 2 GeSeq annotation of rice chloroplast	Type	Minimum	Maximum	Length	# Intervals	Direction
rps19 CDS	CDS	134200	134481	282	1	forward
rps19 gene	gene	134200	134481	282	1	forward
trnH-GUG tRNA	tRNA	133993	134067	75	1	reverse
trnH-GUG gene	gene	133993	134067	75	1	reverse
rpl2 exon 2	exon	133508	133938	431	1	forward
rpl2 intron 1	intron	132845	133507	663	1	forward
rpl2 exon 1	exon	132454	132844	391	1	forward
rpl2 CDS	CDS	132454	133938	822	2	forward
rpl2 gene	gene	132454	133938	1485	1	forward
rpl23 CDS	CDS	132154	132435	282	1	forward
rpl23 gene	gene	132154	132435	282	1	forward
trnM-CAU tRNA	tRNA	131906	131980	75	1	forward
trnM-CAU gene	gene	131906	131980	75	1	forward
ycf2 CDS	CDS	131184	131783	600	1	reverse
ycf2 gene	gene	131184	131783	600	1	reverse
trnL-CAA tRNA	tRNA	130326	130408	83	1	forward
trnL-CAA gene	gene	130326	130408	83	1	forward
ndhB exon 2	exon	128968	129723	756	1	forward
ndhB intron 1	intron	128256	128967	712	1	forward
ndhB exon 1	exon	127479	128255	777	1	forward
ndhB CDS	CDS	127479	129723	1533	2	forward
ndhB gene	gene	127479	129723	2245	1	forward
rps7 CDS	CDS	126704	127174	471	1	forward
rps7 gene	gene	126704	127174	471	1	forward
rps12 exon 3	exon	126617	126644	28	1	forward
rps12 intron 1	intron	126077	126616	540	1	forward
rps12 exon 2	exon	125845	126076	232	1	forward
trnV-GAC tRNA	tRNA	124051	124122	72	1	reverse
trnV-GAC gene	gene	124051	124122	72	1	reverse
rrn16 rRNA	rRNA	122329	123819	1491	1	reverse
rrn16 gene	gene	122329	123819	1491	1	reverse
trnY-AUA exon 1	exon	121982	122018	37	1	reverse
trnY-AUA intron 1	intron	121056	121981	926	1	reverse
trnY-AUA tRNA	tRNA	121000	122018	93	2	reverse
trnY-AUA exon 2	exon	121000	121055	56	1	reverse
trnY-AUA gene	gene	121000	122018	1019	1	reverse
trnA-UGC exon 1	exon	120899	120935	37	1	reverse
trnA-UGC intron 1	intron	120087	120898	812	1	reverse
trnA-UGC	tRNA	120051	120935	73	2	reverse
trnA-UGC exon 2	exon	120051	120086	36	1	reverse
trnA-UGC gene	gene	120051	120935	885	1	reverse
rrn23 rRNA	rRNA	117022	119905	2884	1	reverse
rrn23 gene	gene	117022	119905	2884	1	reverse
rrn4.5 rRNA	rRNA	116832	116926	95	1	reverse
rrn4.5 gene	gene	116832	116926	95	1	reverse
rrn5 rRNA	rRNA	116484	116604	121	1	reverse
rrn5 gene	gene	116484	116604	121	1	reverse
trnS-AGA exon 1	exon	116211	116240	30	1	reverse
trnR-ACG tRNA	tRNA	116153	116227	75	1	reverse
trnR-ACG gene	gene	116153	116227	75	1	reverse
trnH-AUG exon 2	exon	115846	115903	58	1	forward
trnK-UUU exon 2	exon	115846	115902	57	1	forward
trnS-AGA intron 1	intron	115843	116210	368	1	reverse
trnN-GUU tRNA	tRNA	115830	115903	74	1	forward
trnN-GUU gene	gene	115830	115903	74	1	forward
trnS-AGA tRNA	tRNA	115785	116240	88	2	reverse
trnS-AGA exon 2	exon	115785	115842	58	1	reverse
trnS-AGA gene	gene	115785	116240	456	1	reverse
trnK-UUU intron 1	intron	115249	115845	597	1	forward
trnK-UUU tRNA	tRNA	115217	115902	89	2	forward
trnK-UUU exon 1	exon	115217	115248	32	1	forward
trnK-UUU gene	gene	115217	115902	686	1	forward
ycf1 CDS	CDS	114666	115465	800	1	reverse
ycf1 gene	gene	114666	115465	800	1	reverse
trnH-AUG intron 1	intron	114151	115845	1695	1	forward
trnH-AUG tRNA	tRNA	114116	115903	93	2	forward
trnH-AUG exon 1	exon	114116	114150	35	1	forward
trnH-AUG gene	gene	114116	115903	1788	1	forward
rps15 CDS	CDS	114028	114300	273	1	reverse
rps15 gene	gene	114028	114300	273	1	reverse
repeat region	repeat_region	113727	134522	20796	1	forward
ndhH CDS	CDS	112708	113889	1182	1	reverse
ndhH gene	gene	112708	113889	1182	1	reverse
ndhA exon 1	exon	112157	112706	550	1	reverse
ndhA intron 1	intron	111170	112156	987	1	reverse
ndhA exon 2	exon	110631	111169	539	1	reverse
ndhA CDS	CDS	110631	112706	1089	2	reverse
ndhA gene	gene	110631	112706	2076	1	reverse
ndhI CDS	CDS	110000	110536	537	1	reverse
ndhI gene	gene	110000	110536	537	1	reverse
ndhG CDS	CDS	109227	109757	531	1	reverse
ndhG gene	gene	109227	109757	531	1	reverse
ndhE CDS	CDS	108712	109017	306	1	reverse
ndhE gene	gene	108712	109017	306	1	reverse
psaC CDS	CDS	108020	108265	246	1	reverse
psaC gene	gene	108020	108265	246	1	reverse
ndhD CDS	CDS	106398	107900	1503	1	reverse
ndhD gene	gene	106398	107900	1503	1	reverse
ccsA CDS	CDS	105236	106201	966	1	forward
ccsA gene	gene	105236	106201	966	1	forward
trnL-UAG tRNA	tRNA	105074	105153	80	1	forward
trnL-UAG gene	gene	105074	105153	80	1	forward
rpl32 CDS	CDS	104352	104543	192	1	forward
rpl32 gene	gene	104352	104543	192	1	forward
ndhF CDS	CDS	101433	103637	2205	1	reverse
ndhF gene	gene	101433	103637	2205	1	reverse
ndhH-fragment CDS	CDS	101229	101396	168	1	forward
ndhH-fragment gene	gene	101229	101396	168	1	forward
trnH-AUG exon 1	exon	100968	101002	35	1	reverse
rps15 CDS	CDS	100818	101090	273	1	forward
rps15 gene	gene	100818	101090	273	1	forward
trnK-UUU exon 1	exon	99870	99901	32	1	reverse
ycf1 CDS	CDS	99653	100452	800	1	forward
ycf1 gene	gene	99653	100452	800	1	forward
trnS-AGA exon 2	exon	99276	99333	58	1	forward
trnH-AUG intron 1	intron	99273	100967	1695	1	reverse
trnK-UUU intron 1	intron	99273	99869	597	1	reverse
trnK-UUU tRNA	tRNA	99216	99901	89	2	reverse
trnK-UUU exon 2	exon	99216	99272	57	1	reverse
trnK-UUU gene	gene	99216	99901	686	1	reverse
trnH-AUG tRNA	tRNA	99215	101002	93	2	reverse
trnN-GUU tRNA	tRNA	99215	99288	74	1	reverse
trnH-AUG exon 2	exon	99215	99272	58	1	reverse
trnH-AUG gene	gene	99215	101002	1788	1	reverse
trnN-GUU gene	gene	99215	99288	74	1	reverse
trnS-AGA intron 1	intron	98908	99275	368	1	forward
trnR-ACG tRNA	tRNA	98891	98965	75	1	forward
trnR-ACG gene	gene	98891	98965	75	1	forward
trnS-AGA tRNA	tRNA	98878	99333	88	2	forward
trnS-AGA exon 1	exon	98878	98907	30	1	forward
trnS-AGA gene	gene	98878	99333	456	1	forward
rrn5 rRNA	rRNA	98514	98634	121	1	forward
rrn5 gene	gene	98514	98634	121	1	forward
rrn4.5 rRNA	rRNA	98192	98286	95	1	forward
rrn4.5 gene	gene	98192	98286	95	1	forward
rrn23 rRNA	rRNA	95213	98096	2884	1	forward
rrn23 gene	gene	95213	98096	2884	1	forward
trnA-UGC exon 2	exon	95032	95067	36	1	forward
trnA-UGC intron 1	intron	94220	95031	812	1	forward
trnA-UGC	tRNA	94183	95067	73	2	forward
trnA-UGC exon 1	exon	94183	94219	37	1	forward
trnA-UGC gene	gene	94183	95067	885	1	forward
trnY-AUA exon 2	exon	94063	94118	56	1	forward
trnY-AUA intron 1	intron	93137	94062	926	1	forward
trnY-AUA tRNA	tRNA	93100	94118	93	2	forward
trnY-AUA exon 1	exon	93100	93136	37	1	forward
trnY-AUA gene	gene	93100	94118	1019	1	forward
rrn16 rRNA	rRNA	91299	92789	1491	1	forward
rrn16 gene	gene	91299	92789	1491	1	forward
trnV-GAC tRNA	tRNA	90996	91067	72	1	forward
trnV-GAC gene	gene	90996	91067	72	1	forward
rps12 exon 2	exon	89042	89273	232	1	reverse
rps12 intron 1	intron	88502	89041	540	1	reverse
rps12 exon 3	exon	88474	88501	28	1	reverse
rps7 CDS	CDS	87944	88414	471	1	reverse
rps7 gene	gene	87944	88414	471	1	reverse
ndhB exon 1	exon	86863	87639	777	1	reverse
ndhB intron 1	intron	86151	86862	712	1	reverse
ndhB exon 2	exon	85395	86150	756	1	reverse
ndhB CDS	CDS	85395	87639	1533	2	reverse
ndhB gene	gene	85395	87639	2245	1	reverse
trnL-CAA tRNA	tRNA	84710	84792	83	1	reverse
trnL-CAA gene	gene	84710	84792	83	1	reverse
ycf2 CDS	CDS	83335	83934	600	1	forward
ycf2 gene	gene	83335	83934	600	1	forward
trnM-CAU tRNA	tRNA	83138	83212	75	1	reverse
trnM-CAU gene	gene	83138	83212	75	1	reverse
rpl23 CDS	CDS	82683	82964	282	1	reverse
rpl23 gene	gene	82683	82964	282	1	reverse
rpl2 exon 1	exon	82274	82664	391	1	reverse
rpl2 intron 1	intron	81611	82273	663	1	reverse
rpl2 exon 2	exon	81180	81610	431	1	reverse
rpl2 CDS	CDS	81180	82664	822	2	reverse
rpl2 gene	gene	81180	82664	1485	1	reverse
trnH-GUG tRNA	tRNA	81051	81125	75	1	forward
trnH-GUG gene	gene	81051	81125	75	1	forward
rps19 CDS	CDS	80637	80918	282	1	reverse
rps19 gene	gene	80637	80918	282	1	reverse
repeat region	repeat_region	80596	101391	20796	1	forward
rpl22 CDS	CDS	80119	80568	450	1	reverse
rpl22 gene	gene	80119	80568	450	1	reverse
rps3 CDS	CDS	79344	80063	720	1	reverse
rps3 gene	gene	79344	80063	720	1	reverse
rpl16 CDS	CDS	77729	78134	406	1	reverse
rpl16 gene	gene	77729	78134	406	1	reverse
rpl14 CDS	CDS	77248	77619	372	1	reverse
rpl14 gene	gene	77248	77619	372	1	reverse
rps8 CDS	CDS	76698	77108	411	1	reverse
rps8 gene	gene	76698	77108	411	1	reverse
infA CDS	CDS	76238	76561	324	1	reverse
infA gene	gene	76238	76561	324	1	reverse
rpl36 CDS	CDS	76013	76126	114	1	reverse
rpl36 gene	gene	76013	76126	114	1	reverse
rps11 CDS	CDS	75407	75838	432	1	reverse
rps11 gene	gene	75407	75838	432	1	reverse
rpoA CDS	CDS	74330	75343	1014	1	reverse
rpoA gene	gene	74330	75343	1014	1	reverse
petD CDS	CDS	73632	74110	479	1	forward
petD gene	gene	73632	74110	479	1	forward
petB CDS	CDS	72045	72690	646	1	forward
petB gene	gene	72045	72690	646	1	forward
psbH CDS	CDS	70881	71102	222	1	forward
psbH gene	gene	70881	71102	222	1	forward
pbf1 CDS	CDS	70646	70777	132	1	reverse
pbf1 gene	gene	70646	70777	132	1	reverse
psbT CDS	CDS	70490	70597	108	1	forward
psbT gene	gene	70490	70597	108	1	forward
psbB CDS	CDS	68799	70325	1527	1	forward
psbB gene	gene	68799	70325	1527	1	forward
clpP CDS	CDS	67638	68288	651	1	reverse
clpP gene	gene	67638	68288	651	1	reverse
rps12 exon 1	exon	67390	67503	114	1	reverse
rps12 CDS	CDS	67390	126644	374	3	mixed
rps12 CDS	CDS	67390	89273	374	3	reverse
rps12 gene	gene	67390	126644	914	2	mixed
rps12 gene	gene	67390	89273	914	2	reverse
rpl20 CDS	CDS	66355	66714	360	1	reverse
rpl20 gene	gene	66355	66714	360	1	reverse
rps18 CDS	CDS	65641	66132	492	1	forward
rps18 gene	gene	65641	66132	492	1	forward
rpl33 CDS	CDS	65198	65398	201	1	forward
rpl33 gene	gene	65198	65398	201	1	forward
psaJ CDS	CDS	64622	64756	135	1	forward
psaJ gene	gene	64622	64756	135	1	forward
trnP-UGG tRNA	tRNA	64227	64302	76	1	reverse
trnP-UGG gene	gene	64227	64302	76	1	reverse
trnW-CCA tRNA	tRNA	64029	64102	74	1	reverse
trnW-CCA gene	gene	64029	64102	74	1	reverse
petG CDS	CDS	63799	63912	114	1	forward
petG gene	gene	63799	63912	114	1	forward
petL CDS	CDS	63531	63626	96	1	forward
petL gene	gene	63531	63626	96	1	forward
psbE CDS	CDS	62083	62334	252	1	reverse
psbE gene	gene	62083	62334	252	1	reverse
psbF CDS	CDS	61953	62072	120	1	reverse
psbF gene	gene	61953	62072	120	1	reverse
psbL CDS	CDS	61814	61930	117	1	reverse
psbL gene	gene	61814	61930	117	1	reverse
psbJ CDS	CDS	61565	61687	123	1	reverse
psbJ gene	gene	61565	61687	123	1	reverse
petA CDS	CDS	59601	60563	963	1	forward
petA gene	gene	59601	60563	963	1	forward
cemA CDS	CDS	58677	59369	693	1	forward
cemA gene	gene	58677	59369	693	1	forward
ycf4 CDS	CDS	57702	58259	558	1	forward
ycf4 gene	gene	57702	58259	558	1	forward
psaI CDS	CDS	57222	57332	111	1	forward
psaI gene	gene	57222	57332	111	1	forward
accD CDS	CDS	56574	56776	203	1	forward
accD gene	gene	56574	56776	203	1	forward
rpl23-fragment CDS	CDS	55806	55947	142	1	forward
rpl23-fragment gene	gene	55806	55947	142	1	forward
rbcL CDS	CDS	54095	55528	1434	1	forward
rbcL gene	gene	54095	55528	1434	1	forward
trnS-ACU exon 1	exon	52768	52806	39	1	reverse
atpB CDS	CDS	51814	53310	1497	1	reverse
atpB gene	gene	51814	53310	1497	1	reverse
atpE CDS	CDS	51404	51817	414	1	reverse
atpE gene	gene	51404	51817	414	1	reverse
trnF-GAA exon 2	exon	51241	51291	51	1	forward
trnM-CAU tRNA	tRNA	51218	51292	75	1	forward
trnM-CAU gene	gene	51218	51292	75	1	forward
trnV-UAC exon 1	exon	51000	51037	38	1	reverse
trnF-GAA intron 1	intron	50868	51240	373	1	forward
trnF-GAA tRNA	tRNA	50832	51291	87	2	forward
trnF-GAA exon 1	exon	50832	50867	36	1	forward
trnF-GAA gene	gene	50832	51291	460	1	forward
trnS-ACU intron 1	intron	50420	52767	2348	1	reverse
trnV-UAC intron 1	intron	50420	50999	580	1	reverse
trnS-ACU tRNA	tRNA	50368	52806	91	2	reverse
trnS-ACU exon 2	exon	50368	50419	52	1	reverse
trnS-ACU gene	gene	50368	52806	2439	1	reverse
trnV-UAC tRNA	tRNA	50367	51037	91	2	reverse
trnV-UAC exon 2	exon	50367	50419	53	1	reverse
trnV-UAC gene	gene	50367	51037	671	1	reverse
ndhC CDS	CDS	49300	49662	363	1	reverse
ndhC gene	gene	49300	49662	363	1	reverse
ndhK CDS	CDS	48569	49246	678	1	reverse
ndhK gene	gene	48569	49246	678	1	reverse
ndhJ CDS	CDS	47992	48471	480	1	reverse
ndhJ gene	gene	47992	48471	480	1	reverse
trnF-GAA tRNA	tRNA	47425	47498	74	1	forward
trnF-GAA gene	gene	47425	47498	74	1	forward
trnS-GGA exon 2	exon	47146	47182	37	1	forward
trnS-UGA exon 2	exon	47136	47183	48	1	forward
trnI-AAU exon 1	exon	46658	46691	34	1	reverse
trnS-UGA intron 1	intron	46596	47135	540	1	forward
trnS-UGA tRNA	tRNA	46557	47183	87	2	forward
trnS-UGA exon 1	exon	46557	46595	39	1	forward
trnS-UGA gene	gene	46557	47183	627	1	forward
trnI-AAU intron 1	intron	45770	46657	888	1	reverse
trnI-AAU tRNA	tRNA	45715	46691	89	2	reverse
trnI-AAU exon 2	exon	45715	45769	55	1	reverse
trnI-AAU gene	gene	45715	46691	977	1	reverse
trnT-UGU tRNA	tRNA	45714	45788	75	1	reverse
trnT-UGU gene	gene	45714	45788	75	1	reverse
rps4 CDS	CDS	44810	45415	606	1	reverse
rps4 gene	gene	44810	45415	606	1	reverse
trnS-GGA intron 1	intron	44476	47145	2670	1	forward
trnS-GGA tRNA	tRNA	44438	47182	75	2	forward
trnS-GGA tRNA	tRNA	44438	44524	87	1	forward
trnS-GGA exon 1	exon	44438	44475	38	1	forward
trnS-GGA gene	gene	44438	47182	2745	1	forward
trnS-GGA gene	gene	44438	44524	87	1	forward
ycf3 exon 1	exon	43714	43837	124	1	reverse
ycf3 intron 1	intron	42969	43713	745	1	reverse
ycf3 exon 2	exon	42741	42968	228	1	reverse
ycf3 intron 2	intron	42012	42740	729	1	reverse
ycf3 exon 3	exon	41851	42011	161	1	reverse
ycf3 CDS	CDS	41851	43837	513	3	reverse
ycf3 gene	gene	41851	43837	1987	1	reverse
psaA CDS	CDS	38998	41250	2253	1	reverse
psaA gene	gene	38998	41250	2253	1	reverse
psaB CDS	CDS	36768	38972	2205	1	reverse
psaB gene	gene	36768	38972	2205	1	reverse
rps14 CDS	CDS	36309	36620	312	1	reverse
rps14 gene	gene	36309	36620	312	1	reverse
trnN-AUU exon 1	exon	36286	36323	38	1	reverse
trnM-CAU tRNA	tRNA	36075	36144	70	1	reverse
trnM-CAU gene	gene	36075	36144	70	1	reverse
trnN-AUU intron 1	intron	35922	36285	364	1	reverse
trnN-AUU tRNA	tRNA	35866	36323	94	2	reverse
trnR-UCU tRNA	tRNA	35866	35937	72	1	reverse
trnN-AUU exon 2	exon	35866	35921	56	1	reverse
trnN-AUU gene	gene	35866	36323	458	1	reverse
trnR-UCU gene	gene	35866	35937	72	1	reverse
atpA CDS	CDS	34210	35733	1524	1	forward
atpA gene	gene	34210	35733	1524	1	forward
atpF exon 2	exon	33713	34111	399	1	forward
atpF intron 1	intron	32885	33712	828	1	forward
atpF exon 1	exon	32741	32884	144	1	forward
atpF CDS	CDS	32741	34111	543	2	forward
atpF gene	gene	32741	34111	1371	1	forward
atpH CDS	CDS	32039	32284	246	1	forward
atpH gene	gene	32039	32284	246	1	forward
atpI CDS	CDS	30501	31244	744	1	forward
atpI gene	gene	30501	31244	744	1	forward
rps2 CDS	CDS	29540	30250	711	1	forward
rps2 gene	gene	29540	30250	711	1	forward
rpoC2 CDS	CDS	24727	29268	4542	1	forward
rpoC2 gene	gene	24727	29268	4542	1	forward
rpoC1 CDS	CDS	22479	24527	2049	1	forward
rpoC1 gene	gene	22479	24527	2049	1	forward
rpoB CDS	CDS	19214	22441	3228	1	forward
rpoB gene	gene	19214	22441	3228	1	forward
trnC-GCA tRNA	tRNA	18059	18129	71	1	reverse
trnC-GCA gene	gene	18059	18129	71	1	reverse
petN CDS	CDS	17556	17645	90	1	reverse
petN gene	gene	17556	17645	90	1	reverse
psbM CDS	CDS	16685	16789	105	1	forward
psbM gene	gene	16685	16789	105	1	forward
trnY-GUA exon 2	exon	16261	16303	43	1	forward
trnD-GUC tRNA	tRNA	16231	16304	74	1	forward
trnD-GUC gene	gene	16231	16304	74	1	forward
trnY-GUA intron 1	intron	15822	16260	439	1	forward
trnY-GUA tRNA	tRNA	15784	16303	81	2	forward
trnY-GUA exon 1	exon	15784	15821	38	1	forward
trnY-GUA gene	gene	15784	16303	520	1	forward
trnY-GUA tRNA	tRNA	15783	15868	86	1	forward
trnY-GUA gene	gene	15783	15868	86	1	forward
trnE-UUC tRNA	tRNA	15649	15723	75	1	forward
trnE-UUC gene	gene	15649	15723	75	1	forward
trnT-GGU tRNA	tRNA	15059	15132	74	1	forward
trnT-GGU gene	gene	15059	15132	74	1	forward
trnM-CAU exon 1	exon	12875	12914	40	1	reverse
trnM-CAU tRNA	tRNA	12838	12913	76	1	reverse
trnM-CAU gene	gene	12838	12913	76	1	reverse
trnG-GCC tRNA	tRNA	12331	12401	71	1	forward
trnG-GCC gene	gene	12331	12401	71	1	forward
psbZ CDS	CDS	11937	12125	189	1	forward
psbZ gene	gene	11937	12125	189	1	forward
trnM-CAU intron 1	intron	11542	12874	1333	1	reverse
trnS-UGA tRNA	tRNA	11503	11590	88	1	reverse
trnS-UGA gene	gene	11503	11590	88	1	reverse
trnM-CAU tRNA	tRNA	11502	12914	80	2	reverse
trnM-CAU exon 2	exon	11502	11541	40	1	reverse
trnM-CAU gene	gene	11502	12914	1413	1	reverse
psbC CDS	CDS	9945	11330	1386	1	forward
psbC gene	gene	9945	11330	1386	1	forward
psbD CDS	CDS	8900	9961	1062	1	forward
psbD gene	gene	8900	9961	1062	1	forward
trnS-GCU tRNA	tRNA	7827	7916	90	1	reverse
trnS-GCU gene	gene	7827	7916	90	1	reverse
psbI CDS	CDS	7608	7718	111	1	forward
psbI gene	gene	7608	7718	111	1	forward
psbK CDS	CDS	7033	7218	186	1	forward
psbK gene	gene	7033	7218	186	1	forward
trnQ-UUG tRNA	tRNA	6616	6687	72	1	reverse
trnQ-UUG gene	gene	6616	6687	72	1	reverse
rps16 exon 1	exon	5518	5553	36	1	reverse
rps16 intron 1	intron	4709	5517	809	1	reverse
rps16 exon 2	exon	4487	4708	222	1	reverse
rps16 CDS	CDS	4487	5553	258	2	reverse
rps16 gene	gene	4487	5553	1067	1	reverse
trnStop-UUA exon 1	exon	3895	3932	38	1	reverse
matK CDS	CDS	1668	3203	1536	1	reverse
matK gene	gene	1668	3203	1536	1	reverse
trnStop-UUA intron 1	intron	1410	3894	2485	1	reverse
trnStop-UUA tRNA	tRNA	1372	3932	76	2	reverse
trnStop-UUA exon 2	exon	1372	1409	38	1	reverse
trnStop-UUA gene	gene	1372	3932	2561	1	reverse
psbA CDS	CDS	82	1143	1062	1	reverse
psbA gene	gene	82	1143	1062	1	reverse
